# Supplementary material for: Pediatric cochlear implantation: The impact of frequency-to-place mismatch after a three-year follow-up
Source: PLoS One. 2025 Oct 31;20(10):e0333088. doi: 10.1371/journal.pone.0333088 (PMC12578141; doi:10.1371/journal.pone.0333088)
Supplement: S1 File — (XLSX) [file pone.0333088.s001.xlsx]

## Sheet: Sheet1
Ear	Electrode.Type	X250.Hz.	X500.Hz.	X1000.Hz.	X2000.Hz.	X4000..Hz.	X6000.HZ	X8000.HZ	PTA4	SRT	SDS	CAP	SIR	SDT....B.	SDT...S.	SDT..Sh.	A.Value	H.Value	B.Value	CDL	pre.op.CT.ABF.electrode.1	pre.op.CT.ABF.electrode.2	pre.op.CT.ABF.electrode.3	pre.op.CT.ABF.electrode.4	pre.op.CT.ABF.electrode.5	pre.op.CT.ABF.electrode.6	pre.op.CT.ABF.electrode.7	pre.op.CT.ABF.electrode.8	pre.op.CT.ABF.electrode.9	pre.op.CT.ABF.electrode.10	pre.op.CT.ABF.electrode.11	pre.op.CT.ABF.electrode.12	X1	X2	X3	X4	X5	X6	X7	X8	X9	X10	X11	X12	post.op.X.ray.AID	ABF.of.post.op.X.ray.electrode.1	ABF.of.post.op.X.ray.electrode.2	ABF.of.post.op.X.ray.electrode.3	ABF.of.post.op.X.ray.electrode.4
Right	Form24	20	20	20	30	30		35	25	30	60	3	1	35	35	40	7.9	3.1	6	31	422.1	585.1	793.9	1063.4	1408.6	1853.3	2425.3	3161.1	4106.8	5324.1	6889.2	8901.6	125	234	385	582	840	1182	1631	2227	3064	4085	5656	7352	400.9	740	942.4	1116.4	1344.7
Left	Form24	35	35	30	35	30		35	33	35	65	3	1	25			8.3	3.1	6.3	32.7	533.0	716.6	949.7	1244.9	1621	2099.1	2706.1	3476.1	4455.5	5699.5	7280.3	9288	125	234	385	582	840	1182	1631	2227	3064	4085	5656	7352	405.8	721.8	889.1	1049.4	1324.7
Left	Flex28	30	30	20	20	20		25	23	25	96	7	3				9.1	3.5	6.6	35.1	288.3	426.6	607.9	847.7	1164	1581.6	2131.6	2855.9	3811.6	5072.5	6732.8	8923.2	125	234	385	582	840	1182	1631	2227	3064	4085	5656	7352	407.2	716.7	803.2	920.8	1149.5
Right	Flex28	30	25	25	25	25		40	25	25	84	7	3				9.3	3.5	7	36.8	370.5	525.6	729.4	993.2	1337.3	1785.5	2369.2	3128.8	4118.4	5407.8	7086.3	9272.7	125	234	385	582	840	1182	1631	2227	3064	4085	5656	7352	408.5	711.9	830.5	986.3	1228.7
Left	Flex28	30	25	20	30	25		30	25	20	68	7	4				9	3.6	7	36.3	345.8	496.5	693.8	952	1288.3	1727.3	2302.3	3052.6	4032.8	5313.7	6988.6	9176.2	125	234	385	582	840	1182	1631	2227	3064	4085	5656	7352	409	709.9	931.8	1119.9	1378
Right	Form24	35	30	30	30	30		30	30	25	60	5	2				8.6	3.5	7.1	36.2	785.5	1011.6	1291.8	1640.4	2074.5	2613.5	3282.8	4115	5149	6435.3	8031.6	10016.6	125	234	385	582	840	1182	1631	2227	3064	4085	5656	7352	409.1	709.6	905.5	1110.3	1385.9
Right	Form24	35	30	30	30	30		30	30	25	65	6	4				9	3.4	6.2	33.5	587.5	779.6	1024.2	1332.9	1721.8	2214.1	2836.6	3622.3	4616	5871.5	7457.4	9461.7	125	234	385	582	840	1182	1631	2227	3064	4085	5656	7352	409.4	708.7	894.5	1140.8	1472.4
Left	Form24	30	30	25	25	30		30	28	25	80						8.9	3.2	5.9	32	490.8	667.1	890.7	1177	1542.4	2007.5	2602.1	3360.1	4328.4	5563.4	7137.7	9149	125	234	385	582	840	1182	1631	2227	3064	4085	5656	7352	409.6	707.8	857.6	1056.4	1381.8
Right	Flex28	40	45	35	45	35		25	40	45	84	5	1				8.4	3.7	6.7	34.5	261.2	393.2	567.9	799.2	1105.7	1511.7	2049	2760.8	3704	4952.6	6606.2	8797	125	234	385	582	840	1182	1631	2227	3064	4085	5656	7352	410.5	704.9	898.3	1139.5	1332.6
Left	Flex28	25	25	30	25	25		30	26	40	88	5	1				8.5	3.8	6.9	35.3	297.9	438.7	623	866.2	1186.1	1606.8	2161.5	2890.6	3850.7	5114.9	6778.5	8967.9	125	234	385	582	840	1182	1631	2227	3064	4085	5656	7352	413.1	695.4	837.2	1051.9	1315.1
Left	Flex28		25	20	20	30		35	24	35	48	5	1				9.2	3.8	6.6	35.3	299.9	439.9	625.5	868.7	1188.9	1610.7	2164.9	2895.3	3856	5121.1	6784.4	8974.3	125	234	385	582	840	1182	1631	2227	3064	4085	5656	7352	414	689.4	850.5	1050.7	1278.5
Right	Flex28	25	25	30	30	25		30	28	35	48	5	1				9.2	3.8	6.9	36.4	350.0	501.6	699.2	957.3	1294.8	1735.3	2311.1	3063.2	4044.8	5327.6	7001.9	9189	125	234	385	582	840	1182	1631	2227	3064	4085	5656	7352	415.2	688.2	902.1	1116.3	1370.9
Right	Form24	35	35	30	25	30		30	30	35	32						8.7	3.5	6.8	35.4	728.5	945.6	1216.4	1554.8	1977	2502.9	3161	3980.6	5005.3	6283.1	7878.6	9869.6	125	234	385	582	840	1182	1631	2227	3064	4085	5656	7352	415.7	686.6	794.4	967	1212
Left	Form24	35	30	30	25	30		35	29	35	36						8.6	3.7	6.5	34	625.0	824.7	1076	1393.3	1791.2	2293.6	2925.5	3722	4723.4	5986.5	7575.1	9576.3	125	234	385	582	840	1182	1631	2227	3064	4085	5656	7352	417.5	680.3	874.5	1084	1301
Right	Flex28	20	35	40	35	30		20	35	25	68	4	2				8.8	3.4	6.8	35.3	299.9	439.9	625.6	868.7	1189.8	1611.7	2166.9	2896.5	3857.3	5122.6	6786.1	8976	125	234	385	582	840	1182	1631	2227	3064	4085	5656	7352	417.6	680	913.7	1121.5	1389.3
Left	Flex28	20	35	35	40	30		20	35	30	72	4	2				8.3	3.3	6.9	35.1	292.1	430.2	612.9	855.1	1172.3	1590.3	2142.2	2868.5	3825.8	5087.6	6749.1	8939.2	125	234	385	582	840	1182	1631	2227	3064	4085	5656	7352	419.4	673.7	863.2	1120.4	1362
Right	Flex28	20	25	25	25	25		10	25	30	88	6	4				8.7	3.5	6	32.2	166.1	275.3	422.8	620.5	889.2	1250.8	1739	2397.5	3286.6	4486.9	6107.1	8292.8	125	234	385	582	840	1182	1631	2227	3064	4085	5656	7352	423.3	660.7	775.1	914.5	1153.5
Left	Flex28	15	20	25	25	30		15	25	25	88	4	2				8.9	3.3	6.2	33	199.2	316.7	474.3	683.9	966.7	1345	1851.2	2529.8	3439.8	4659.4	6292	8481	125	234	385	582	840	1182	1631	2227	3064	4085	5656	7352	427.1	648.4	838.4	1031.6	1253.4
Left	Form24	25	30	35	40	45		40	38	20							8.9	3.4	6.4	34.1	630.1	831	1082.5	1400.7	1800.2	2303.4	2937.1	3733.8	4737.8	6000.5	7590.5	9590	125	234	385	582	840	1182	1631	2227	3064	4085	5656	7352	427.6	646.7	758	890.5	1161.7
Left	Form24	30	25	20	25	25		30	24	25	96	9	5				8.1	3.4	6.3	32.4	513.1	693.6	922.6	1214.1	1584.4	2057.2	2658.2	3423.7	4397.1	5636.8	7215.1	9224.2	125	234	385	582	840	1182	1631	2227	3064	4085	5656	7352	431.4	634.8	852.5	1099.9	1414.2
Right	Form24	30	25	20	25	25		30	24	30	96						7.8	3.8	6.4	32.4	514.4	695	924.7	1215.9	1587.2	2060.3	2661.5	3427.4	4401.2	5641.6	7220.6	9228.6	125	234	385	582	840	1182	1631	2227	3064	4085	5656	7352	434.5	624.7	779.3	958.7	1221
Right	Form24	30	30	30	25	25		30	28	20	72	7	4				7.9	3.7	5.9	30.5	395.8	553.3	755.3	1017.3	1355.2	1791	2353.7	3079.9	4016.7	5225.3	6784.8	8798.1	125	234	385	582	840	1182	1631	2227	3064	4085	5656	7352	435.7	621	780.4	968.8	1212
Left	Form24	30	30	25	25	30		35	28	20	84	7	4				8.1	3.9	6.3	32.6	528.0	709.8	942.5	1237.6	1612.3	2088.6	2693.8	3463.5	4441.4	5684.4	7264.6	9272.6	125	234	385	582	840	1182	1631	2227	3064	4085	5656	7352	436.9	617.6	727.9	900.4	1169.1
Left	Form24	30	30	35	35	35		45	34	40	68	7	4				8.3	3.2	5.7	30.5	392.5	548.5	751.4	1011.7	1348.1	1783.2	2344.3	3069.5	4005.1	5213	6771.9	8784.5	125	234	385	582	840	1182	1631	2227	3064	4085	5656	7352	438.1	613.8	794.3	989	1263.6
Right	Form24	30	35	35	30	30		35	33	35	76	5	3				8.4	3.2	6.3	33	554.1	741	978.7	1279.3	1660.9	2144.6	2757.8	3534.8	4519.7	5767.6	7351.1	9357.5	125	234	385	582	840	1182	1631	2227	3064	4085	5656	7352	438.7	612.1	745.9	902.1	1140.3
Left	Form24	35	35	50	40	45		50	43	45		5	2				7.6	3.3	5.9	30.3	379.3	533.7	731.6	989.1	1322	1752.7	2309.1	3028.8	3960.3	5163.3	6719.6	8733.5	125	234	385	582	840	1182	1631	2227	3064	4085	5656	7352	439.6	609.2	769.2	954.9	1282.9
Left	Form24	35	30	35	25	35	30	30	31	30		4	1				8.5	3.3	6.6	34	628.8	828.5	1080.6	1397.9	1798.1	2300.2	2933.6	3729.9	4733.4	5995.4	7584.9	9585.4	125	234	385	582	840	1182	1631	2227	3064	4085	5656	7352	443.7	596.9	748.9	946.4	1204.4
Left	Form24	30	40	40	35	35		30	38	35		1	1				8	3.3	6.1	31.4	448.6	616	831.4	1107.2	1460.8	1913.5	2494.2	3238.7	4193.8	5417.9	6987.2	8998.2	125	234	385	582	840	1182	1631	2227	3064	4085	5656	7352	444.4	594.8	687.2	856	1087.3
Right	Form24	45	40	40	45	45		45	43	35		5	2				8.6	3.4	5.7	30.9	419.7	582.7	791.3	1058.9	1404.1	1848.4	2420	3154.2	4100.2	5315.3	6880.5	8892.6	125	234	385	582	840	1182	1631	2227	3064	4085	5656	7352	445.4	591.9	744.1	876.5	1140.9
Left	Form24	50	45	45	45	50		45	46	35		5	2				8.3	3.7	6	31.4	451.0	619.8	835.1	1111.7	1465.5	1919.5	2500.7	3247	4202	5426.3	6996.7	9008.4	125	234	385	582	840	1182	1631	2227	3064	4085	5656	7352	446.3	589.3	748.8	947.6	1240.9
Right	Flex28	30	30	30	30	30	35	40	30	25	88	6	3				8.8	3.6	6.8	35.2	294.0	432.6	616.7	857.6	1176	1595.2	2147.6	2875.5	3833.7	5095.4	6758.3	8947.7	125	234	385	582	840	1182	1631	2227	3064	4085	5656	7352	446.8	588	767.2	948.6	1198.5
Left	Flex28	30	25	25	25	30	30	30	26	25	88	6	3				8.8	3.4	6.5	34.1	243.7	371.1	541.7	766.4	1066.6	1465.6	1994.8	2697.7	3631.1	4872.7	6521	8712	125	234	385	582	840	1182	1631	2227	3064	4085	5656	7352	448.8	582.2	727.8	940.5	1272
Right	Form24	25	30	30	20	20		20	25	30	68	5	2				8.9	3.7	7.4	37.6	902.0	1145.9	1446	1815.4	2271.9	2834.5	3527.3	4381.9	5434.6	6732	8330.9	10303.3	125	234	385	582	840	1182	1631	2227	3064	4085	5656	7352	449.4	580.5	767.2	953.5	1203.9
Left	Flex28	30	25	20	20	25	20		23	20	56	5	2				9.2	3.8	7.3	37.7	415.7	579.9	793.5	1070.5	1429.4	1893.2	2492.8	3269.8	4275.5	5578.4	7264.1	9446.1	125	234	385	582	840	1182	1631	2227	3064	4085	5656	7352	449.6	579.8	757.3	926.1	1113.5
Right	Flex28	25	25	25	25	25		39	25	30	68	7	4				8.2	3.6	6.6	33.8	233.3	358.1	525.5	747.5	1043.1	1436.8	1960.8	2658.6	3587.6	4824	6468.5	8659.3	125	234	385	582	840	1182	1631	2227	3064	4085	5656	7352	454.8	565	700.6	912.3	1156
Left	Flex28	25	30	25	25	30	30	45	28	30	60	7	4				8.6	3.8	6.7	34.7	271.6	405.6	584.1	818.5	1128.9	1539.2	2081.6	2798.4	3746.6	5000.2	6657.1	8847.5	125	234	385	582	840	1182	1631	2227	3064	4085	5656	7352	462.6	543.8	705.2	918.5	1145
Right	Form24	30	30	30	30	40		40	33	35	44	6	3				8.1	3.2	6.1	31.7	467.1	637.5	856.9	1137.1	1495.3	1954	2539.8	3290.5	4250.6	5479.2	7051.6	9062.7	125	234	385	582	840	1182	1631	2227	3064	4085	5656	7352	465.5	536.2	637.4	806.1	1045.4
Left	Form24	30	35	30	35	35		40	34	35	40	6	3				8.1	3.3	6.1	31.6	464.6	636.2	854.5	1133.6	1491.5	1949.9	2535.4	3285.6	4245.1	5472.8	7044.4	9056.4	125	234	385	582	840	1182	1631	2227	3064	4085	5656	7352	468.1	529.3	622	788.6	970.4
Left	Flex28	30	30	25	25	25		25	26	40	52	9	5				9	3.5	6.4	34	241.4	368.9	538	762.4	1061.9	1459.1	1986.6	2688.8	3622.1	4861.1	6510	8700.1	125	234	385	582	840	1182	1631	2227	3064	4085	5656	7352	476.9	507	676.1	831.7	1015.7
Right	Flex28	30	30	30	30	30		25	30	35	56	9	5				8.9	3.4	5.8	31.8	151.6	257.1	399.8	593.2	854	1208.5	1688.1	2337.4	3216.8	4407.7	6020.8	8205.4	125	234	385	582	840	1182	1631	2227	3064	4085	5656	7352	481.2	496.4	665.2	867.1	1124.7
Left	Form24	25	20	25	25	25		30	24	25	36	7	2				9	3.6	7.3	37.4	879.0	1118.7	1415.1	1781	2232.6	2790.8	3479.4	4329.5	5378.1	6673.7	8273.4	10247.5	125	234	385	582	840	1182	1631	2227	3064	4085	5656	7352	481.4	495.9	659.4	802.4	960
Right	Form24	40	35	35	30	35		30	34	35		6	2				9.2	3	6.7	35.3	721.6	937	1206.3	1543.2	1963.6	2488.6	3144.3	3963.3	4986	6262.2	7857.4	9848.9	125	234	385	582	840	1182	1631	2227	3064	4085	5656	7352	486.3	484	596.5	734.2	963.3
Left	Form24	25	35	30	20	25		15	28	20	80	6	3				9	3.7	6.2	33.4	581.3	774.3	1016.6	1323.8	1711.9	2203.3	2823.9	3608.3	4600.4	5854.7	7440	9444.8	125	234	385	582	840	1182	1631	2227	3064	4085	5656	7352	495.2	463.4	653.6	811.4	1028.2
Left	Flex28	30	30	30	25	25		35	28	25	52	4	2				8.9	3.6	6.3	33.6	222.2	344.4	508.1	727.2	1018.4	1406.3	1925	2616.5	3539.7	4770.3	6411.3	8601.4	125	234	385	582	840	1182	1631	2227	3064	4085	5656	7352	495.5	462.6	615.2	721.5	982.4
Right	Flex28	30	25	25	20	20		30	23	20	64	4	2				9	3.9	6.4	34	239.2	365.7	534.3	758.3	1056.3	1452.6	1979.4	2679.9	3612	4850.8	6497.7	8688.2	125	234	385	582	840	1182	1631	2227	3064	4085	5656	7352	503.3	445.3	625.5	820.3	1065.7
Right	Form24	30	35	30	30	25		30	30	30	76	6	4				8.4	3.5	6	31.6	459.7	629.8	847.2	1125.4	1481.3	1937.8	2522.3	3270	4228.9	5455.1	7025.6	9037.8	125	234	385	582	840	1182	1631	2227	3064	4085	5656	7352	505.8	439.9	752.4	940.7	1266.2
Left	Form24	35	40	35	40	40		25	39	35	64	6	4				7.7	3.1	6.1	31.2	436.3	601.1	812.8	1085.4	1435.1	1884.3	2460.7	3201.5	4152	5371.8	6939.8	8951.6	125	234	385	582	840	1182	1631	2227	3064	4085	5656	7352	506.3	438.7	736.3	979.6	1250.9
Right	Form24	25	40	40	35	40		35	39	25		4	2				8.7	3.6	6	32.1	492.0	668.4	891.9	1178.8	1544.3	2010.5	2604.3	3363.6	4331.2	5566.6	7141.3	9151.5	125	234	385	582	840	1182	1631	2227	3064	4085	5656	7352	517.6	415	640	890	1170.3
Left	Form24	35	35	30	30	50		30	36	25		4	2				8.5	3.4	5.9	31.6	462.2	632.4	850.9	1129.9	1486.9	1944.9	2530	3278.5	4238.4	5466.2	7036.8	9048.4	125	234	385	582	840	1182	1631	2227	3064	4085	5656	7352	521.2	407.7	587	733.5	974.6
Left	Form24	30	30	25	25	30		35	28	25		5	2				8.8	3.2	6.4	33.8	611.2	809.3	1058.2	1372.2	1767.3	2265.6	2894.2	3687.4	4686.1	5946	7534.4	9536.2	125	234	385	582	840	1182	1631	2227	3064	4085	5656	7352	527.8	394.5	708.1	924.8	1201.2
Right	Form24	30	30	35	25	25		25	29	35	56	6	3				8.4	3.8	5.7	30.8	412.8	574.1	781.1	1047.8	1390.5	1832.5	2400.8	3133	4076.4	5290	6854	8866.9	125	234	385	582	840	1182	1631	2227	3064	4085	5656	7352	530	390.4	745.3	870.6	1069.6
Right	Form24	25	30	30	30	35		25	31	30	44						7.9	3.5	5.2	28.1	255.2	382.4	550.3	771.6	1062.5	1446.2	1952	2617.8	3495.3	4652.1	6176	8184.6	125	234	385	582	840	1182	1631	2227	3064	4085	5656	7352	535.4	380	621.7	828	988.6
Left	Standard	20	30	30	30	30		25	30	25		4	1				8.4	4.4	7.5	37.4	210.2	333.3	498.1	721.6	1020.5	1423.5	1966.3	2695	3677.2	4997.7	6775.7	9166.7	125	234	385	582	840	1182	1631	2227	3064	4085	5656	7352	537	376.9	621	795.2	967.3
Right	Form24	35	25	30	25	25		30	26	30	76	5	3				8.5	3.9	6.3	33	552.8	741	977.7	1278.4	1659.9	2143.5	2755.6	3532.4	4517.1	5765.9	7349.1	9355.4	125	234	385	582	840	1182	1631	2227	3064	4085	5656	7352	538.1	375	676.7	893.8	1212.1
Left	Form24	35	30	35	30	25		30	30	25	60	5	3				8.6	4	5.7	30.9	417.4	579	786.3	1054.3	1398.6	1841.4	2411.5	3144.8	4089.7	5305.5	6869.1	8881.7	125	234	385	582	840	1182	1631	2227	3064	4085	5656	7352	538.6	374.1	587.5	778.6	987.8
Left	Form24	30	35	30	25	30		30	30	30	80	6	3				8.1	3.8	5.5	29.5	329.9	473.7	661.4	905	1221.5	1634.9	2172.2	2872.9	3784.7	4971.3	6517	8530.2	125	234	385	582	840	1182	1631	2227	3064	4085	5656	7352	542.7	366.4	768.7	1043.9	1305.3
Right	Form24	45	40	50	50	45		50	46	40		4	2	35	40	45	8.7	2.9	7	35.8	758.6	980.7	1256.9	1601.2	2029.2	2562.5	3227	4053.5	5083.6	6365.9	7961.1	9949.5	125	234	385	582	840	1182	1631	2227	3064	4085	5656	7352	544	364	555.7	827.3	1182.3
Left	Form24	60	55	50	45	50		45	50	40		4	2	40	40	40	9.7	3	6.8	36.8	832.5	1064.8	1353.7	1711.8	2154.6	2703.3	3382.4	4224.4	5265.9	6556.2	8155.5	10135.3	125	234	385	582	840	1182	1631	2227	3064	4085	5656	7352	546.6	359.3	671.6	852.8	1044.9
Right	Form24	40	35	30	25	30		40	30	30	56	4	2				7.6	3.3	5.4	28.3	265.2	394.4	564.8	789.1	1083.9	1471.7	1982.2	2652.6	3534.8	4696.4	6223.6	8232.5	125	234	385	582	840	1182	1631	2227	3064	4085	5656	7352	549.5	354.2	620.9	843.4	1103
Left	Form24	70	75	65	45	50		45	59	45							8.1	3.9	5.6	30	363.1	512.9	708.8	961.3	1289	1713.9	2263.7	2977	3902	5100.3	6653.3	8666.4	125	234	385	582	840	1182	1631	2227	3064	4085	5656	7352	550.7	352.1	697.5	880.4	1141.2
Right	Standard	15	30	30	30	35		35	31	30	92	4	2				9.5	3.9	7.3	38.3	243.4	375.1	550.1	783.6	1096.7	1515.3	2075.7	2822.9	3823.1	5160.5	6946.3	9336.4	125	234	385	582	840	1182	1631	2227	3064	4085	5656	7352	550.8	351.8	777.5	1017.3	1276.4
Right	Flex28	30	30	45	35	35		20	36	25	60						9.5	4.5	6.8	36.5	355.3	507.9	707.4	966.7	1305.9	1749.3	2326.5	3081.1	4064.8	5349.5	7024.5	9211.5	125	234	385	582	840	1182	1631	2227	3064	4085	5656	7352	568.2	322.3	584.3	730.5	910.1
Right	Flex28	20	25	25	20	25		40	24	35	84						8.4	3.4	6.6	34	239.9	366.7	535.5	759.7	1058.1	1455.3	1982.4	2683.1	3615.6	4854.9	6502.6	8692	125	234	385	582	840	1182	1631	2227	3064	4085	5656	7352	569.1	320.8	525.9	804	1095.8
Right	Flex28	30	30	25	25	30		25	28	40	60	4	2				8.6	3.9	6.9	35.3	296.9	437.5	621.7	863.8	1183.4	1603.9	2158.3	2887.1	3846.7	5110.4	6773.2	8963.6	125	234	385	582	840	1182	1631	2227	3064	4085	5656	7352	574.1	312.7	546.1	761.2	1010.8
Left	Form24	15	25	30	30	25		30		35	40	8	4				9	3.8	6.5	34.5	657.2	863.3	1120.6	1444.2	1850.4	2360.9	3001.3	3805	4814.8	6082.8	7674.1	9671.2	125	234	385	582	840	1182	1631	2227	3064	4085	5656	7352	595.8	279.6	605.5	789.6	1058.3
Right	Standard	30	25	30	30	25		35	28	25	40	5	2				8.4	3.8	7	35.5	142.8	248.2	393.2	589.4	858.8	1227.4	1729.7	2416.5	3355.8	4637.4	6388.8	8781.6	125	234	385	582	840	1182	1631	2227	3064	4085	5656	7352	598.3	276.1	442.8	738.4	1005.7
Left	Flex28	40	40	45	40	45		55	43	35		5	3	40	35	35																	125	234	385	582	840	1182	1631	2227	3064	4085	5656	7352	604.9	266.6	447.6	707.5	887.4
Right	Flex28	45	35	35	35	45		55	38	40		5	3	25																			125	234	385	582	840	1182	1631	2227	3064	4085	5656	7352	605.5	265.8	444.8	688.6	889.2
Right	Form24	20	15	20	20	15		20	18	20	88	5	3																				125	234	385	582	840	1182	1631	2227	3064	4085	5656	7352	608.6	261.5	755.7	837.3	993.7
Right	Flex28	20	35	30	30	30		20	31	25	92	8	4	40	30	35																	125	234	385	582	840	1182	1631	2227	3064	4085	5656	7352	615.8	251.6	731	968.3	1221.1
Left	Flex28	20	30	30	20	20	25	20	25	30	84	8	4	45	35	35																	125	234	385	582	840	1182	1631	2227	3064	4085	5656	7352	623.2	241.9	537	684.8	922.4
Right	Flex28	30	30	30	35	40		40	34	30	64	6	3																				125	234	385	582	840	1182	1631	2227	3064	4085	5656	7352	623.9	240.9	514	790.5	1015
Left	Flex28	40	40	40	40	50		50	43	30	56	6	3																				125	234	385	582	840	1182	1631	2227	3064	4085	5656	7352	624.2	240.6	524.2	627.5	835.1
Right	Flex26	30	30	35	30	30		35	31	35	68	6	3	15	20	20	8.27	3.36	7.07	35.63													125	234	385	582	840	1182	1631	2227	3064	4085	5656	7352	626.3	237.9	474.1	780.4	993.9
Left	Flex26	30	25	35	35	35		40	33	30	72	6	3	20	25	25	9.12	3.78	6.66	34.09													125	234	385	582	840	1182	1631	2227	3064	4085	5656	7352	628.3	235.3	553.6	786.4	1023.8
Right	Flex28	30	30	35	25	30		30	30	30		8	4																				125	234	385	582	840	1182	1631	2227	3064	4085	5656	7352	636.4	225.1	306.2	528	731.7
Left	Flex28	30	30	35	30	35		35	33	30		8	4																				125	234	385	582	840	1182	1631	2227	3064	4085	5656	7352	636.6	224.8	488.4	703.2	881.2
Right	Form19	40	35	30	35	40		40	35	35		8	4																				125	234	385	582	840	1182	1631	2227	3064	4085	5656	7352	637.4	223.9	457.1	767	962.8
Left	Form19	35	35	35	30	30		35	33	45		8	4																				125	234	385	582	840	1182	1631	2227	3064	4085	5656	7352	638.8	222.1	566.5	657.4	936.1
Left	Form24	40	35	35	35	40		40	36	30		5	3	25	35	30																	125	234	385	582	840	1182	1631	2227	3064	4085	5656	7352	639.4	221.5	412.9	698.9	970.9
Right	Flex28	40	35	40	35	40		45	38	35	52																						125	234	385	582	840	1182	1631	2227	3064	4085	5656	7352	640.6	220	432.4	759.3	897
Left	Flex28	30	35	35	35	40		35	36	35	60																						125	234	385	582	840	1182	1631	2227	3064	4085	5656	7352	642.4	217.8	391.9	640.5	876.1
Right	Form24	35	35	30	25	30		35	30	30	72	6	4																				125	234	385	582	840	1182	1631	2227	3064	4085	5656	7352	644.3	215.5	342.1	508.4	593.1
Left	Form24	35	30	30	30	25	35	40	29	30	76	6	4																				125	234	385	582	840	1182	1631	2227	3064	4085	5656	7352	650.7	208	544.8	725.5	991.5
Right	Flex28	35	30	25	25	30		35	28	20	92	6	4																				125	234	385	582	840	1182	1631	2227	3064	4085	5656	7352	652	206.5	541.6	679.9	879.4
Left	Flex28	30	30	25	20	25		25	25	15	92	6	4																				125	234	385	582	840	1182	1631	2227	3064	4085	5656	7352	655.4	202.6	292.7	720.8	902
Right	Form24	25	30	25	25	30		25	28	20	72	7	4																				125	234	385	582	840	1182	1631	2227	3064	4085	5656	7352	661.9	195.3	525.1	679.2	914.2
Left	Form24	25	30	30	25	30		25	29	20	72	7	4																				125	234	385	582	840	1182	1631	2227	3064	4085	5656	7352	666	190.7	379.2	651.9	977.9
Right	Flex26	35	50	45	40	45		40	45	40	76	8	4				8.3	4.07	6.43	33.25													125	234	385	582	840	1182	1631	2227	3064	4085	5656	7352	704	152.3	376.7	531.7	699.9
[truncated: 22 more columns]
